# Supplementary material for: Selenium suppressed the LPS‐induced inflammation of bovine endometrial epithelial cells through NF‐κB and MAPK pathways under high cortisol background
Source: J Cell Mol Med. 2023 Apr 11;27(10):1373–83. doi: 10.1111/jcmm.17738 (PMC10183709; doi:10.1111/jcmm.17738)
Supplement: Supplementary file 1 — Supinfo [file JCMM-27-1373-s001.zip]

Archive with 3 entries (3 files):
- JCMM_17738_GAPDH FOR P65-FIG6.tif
- JCMM_17738_LPS.tif
- JCMM_17738_Suppl file1-revised.docx
